# Supplementary material for: Soybean Cyst Nematodes Influence Aboveground Plant Volatile Signals Prior to Symptom Development
Source: Front Plant Sci. 2021 Sep 29;12:749014. doi: 10.3389/fpls.2021.749014 (PMC8513716; doi:10.3389/fpls.2021.749014)
Supplement: Supplementary file 1 [file Table_1.XLSX]

## Sheet: Sheet1
Supplementary Table 1: List of volatile standards used for CPV identity confirmation.
Sample Name	Volatile Name						Restek Corporation, U.S., 110 Benner Circle, Bellefonte, PA 16823
Fragrance Materials Test Mix	Benzoic acid (65-85-0), 1.0%						1-800-356-1688 or 1-814-353-1300
	Benzyl salicylate (118-58-1), 35.7%						ext. 2540
	1,8-Cineole (Eucalyptol) (470-82-6), 0.5%
	trans Cinnamaldehyde (14371-10-9), 0.5%
	Cinnamyl acetate (103-54-8), 0.3%
	Cinnamyl alcohol (104-54-1), 0.3%
	Ethyl butyrate (105-54-4), 35.7%
	Geraniol (106-24-1), 0.6%
	Hydroxycitronellal (3,7-Dimethyl-7-hydroxyoctanal) (107-75-5), 5.0%
	d-Limonene (5989-27-5), 20.0%
	Thymol (89-83-8), 0.3%
	Vanillin (121-33-5), 0.1%
ASTM D2887-12 Calibration Standard	(C5) n-Pentane (109-66-0)
	(C6) n-Hexane (110-54-3)
	(C7) n-Heptane (142-82-5)
	(C8) n-Octane (111-65-9)
	(C9) n-Nonane (111-84-2)
	(C10) n-Decane (124-18-5)
	(C11) n-Undecane (1120-21-4)
	(C12) n-Dodecane (112-40-3)
	(C14) n-Tetradecane (629-59-4)
	(C15) n-Pentadecane (629-62-9)
	(C16) n-Hexadecane (544-76-3)
	(C17) n-Heptadecane (629-78-7)
	(C18) n-Octadecane (593-45-3)
	(C20) n-Eicosane (112-95-8)
	(C24) n-Tetracosane (646-31-1)
	(C28) n-Octacosane (630-02-4)
	(C32) n-Dotriacontane (544-85-4)
	(C36) n-Hexatriacontane (630-06-8)
	(C40) n-Tetracontane (4181-95-7)
	(C44) n-Tetratetracontane (7098-22-8)
Ketones Mix, 524.2 Rev. 4.1	Acetone (67-64-1)
	2-Butanone (MEK) (78-93-3)
	1,1-Dichloro-2-propanone (513-88-2)
	2-Hexanone (591-78-6)
	4-Methyl-2-pentanone (MIBK) (108-10-1)
8240 Nitriles Mix	Acrylonitrile (107-13-1)
	Ethyl methacrylate (97-63-2)
	Malononitrile (109-77-3)
	Methacrylonitrile (126-98-7)
	Methyl methacrylate (80-62-6)
	Propionitrile (107-12-0)
	Styrene (100-42-5)
Oxygenates	tert-Amyl ethyl ether (TAEE) (919-94-8), 2,000 μg/mL
	tert-Amyl methyl ether (TAME) (994-05-8), 2,000 μg/mL
	tert-Butanol (TBA) (75-65-0), 10,000 μg/mL
	Diisopropyl ether (DIPE) (108-20-3), 2,000 μg/mL
	Ethyl-tert-butyl ether (ETBE) (637-92-3), 2,000 μg/mL
	Methyl tert-butyl ether (MTBE) (1634-04-4), 2,000 μg/mL
EPA Method 8061A Phthalate Esters Mixture	Benzyl butyl phthalate (85-68-7)
	Bis(2-n-butoxyethyl)phthalate (117-83-9)
	Bis(2-ethoxyethyl)phthalate (605-54-9)
	Bis(2-ethylhexyl)phthalate (117-81-7)
	Bis(2-methoxyethyl)phthalate (117-82-8)
	Bis(4-methyl-2-pentyl)phthalate (84-63-9)
	Di-n-butylphthalate (84-74-2)
	Diethylphthalate (84-66-2)
	Di-n-hexyl phthalate (84-75-3)
	Dimethylphthalate (131-11-3)
	Di-nonyl phthalate (84-76-4)
	Di-n-octyl phthalate (117-84-0)
	Dipentylphthalate (131-18-0)
	Phthalic acid dicyclohexyl ester (84-61-7)
	Phthalic acid diisobutyl ester (84-69-5)
MA Fractionation Check Mix	PAHs:
	Acenaphthene (83-32-9)
	Acenaphthylene (208-96-8)
	Anthracene (120-12-7)
	Benz[a]anthracene (56-55-3)
	Benzo[a]pyrene (50-32-8)
	Benzo[b]fluoranthene (205-99-2)
	Benzo[k]fluoranthene (207-08-9)
	Benzo[g,h,i]perylene (191-24-2)
	Chrysene (218-01-9)
	Dibenz[a,h]anthracene (53-70-3)
	Fluoranthene (206-44-0)
	Fluorene (86-73-7)
	Indeno[1,2,3-cd]pyrene (193-39-5)
	2-Methylnaphthalene (91-57-6)
	Naphthalene (91-20-3)
	Phenanthrene (85-01-8)
	Pyrene (129-00-0)
	Hydrocarbons:
	(C9) n-Nonane (111-84-2)
	(C10) n-Decane (124-18-5)
	(C12) n-Dodecane (112-40-3)
	(C14) n-Tetradecane (629-59-4)
	(C16) n-Hexadecane (544-76-3)
	(C18) n-Octadecane (593-45-3)
	(C19) n-Nonadecane (629-92-5)
	(C20) n-Eicosane (112-95-8)
	(C22) n-Docosane (629-97-0)
	(C24) n-Tetracosane (646-31-1)
	(C26) n-Hexacosane (630-01-3)
	(C28) n-Octacosane (630-02-4)
	(C30) n-Triacontane (638-68-6)
	(C36) n-Hexatriacontane (630-06-8)
8270 MegaMix Standard (semivolatile)	Acenaphthene (83-32-9)
	Acenaphthylene (208-96-8)
	Aniline (62-53-3)
	Anthracene (120-12-7)
	Azobenzene (103-33-3)*
	Benz[a]anthracene (56-55-3)
	Benzo[a]pyrene (50-32-8)
	Benzo[b]fluoranthene (205-99-2)
	Benzo[g,h,i]perylene (191-24-2)
	Benzo[k]fluoranthene (207-08-9)
	Benzyl alcohol (100-51-6)
	Benzyl butyl phthalate (85-68-7)
	Bis(2-chloroethoxy)methane (111-91-1)
	Bis(2-chloroethyl)ether (111-44-4)
	Bis(2-ethylhexyl)adipate (103-23-1)
	Bis(2-ethylhexyl)phthalate (117-81-7)
	4-Bromophenyl phenyl ether (101-55-3)
	Carbazole (86-74-8)
	4-Chloroaniline (106-47-8)
	4-Chloro-3-methylphenol (59-50-7)
	2-Chloronaphthalene (91-58-7)
	2-Chlorophenol (95-57-8)
	4-Chlorophenyl phenyl ether (7005-72-3)
	Chrysene (218-01-9)
	Dibenz[a,h]anthracene (53-70-3)
	Dibenzofuran (132-64-9)
	1,2-Dichlorobenzene (95-50-1)
	1,3-Dichlorobenzene (541-73-1)
	1,4-Dichlorobenzene (106-46-7)
	2,4-Dichlorophenol (120-83-2)
	Diethylphthalate (84-66-2)
	2,4-Dimethylphenol (105-67-9)
	Dimethylphthalate (131-11-3)
	Di-n-butyl phthalate (84-74-2)
	1,2-Dinitrobenzene (528-29-0)
	1,3-Dinitrobenzene (99-65-0)
	1,4-Dinitrobenzene (100-25-4)
	4,6-Dinitro-2-methylphenol (Dinitro-o-cresol) (534-52-1)
	2,4-Dinitrophenol (51-28-5)
	2,4-Dinitrotoluene (121-14-2)
	2,6-Dinitrotoluene (606-20-2)
	Di-n-octyl phthalate (117-84-0)
	Diphenylamine (122-39-4)**
	Fluoranthene (206-44-0)
	Fluorene (86-73-7)
	Hexachlorobenzene (118-74-1)
	Hexachlorobutadiene (87-68-3)
	Hexachlorocyclopentadiene (77-47-4)
	Hexachloroethane (67-72-1)
	Indeno[1,2,3-cd]pyrene (193-39-5)
	Isophorone (78-59-1)
	1-Methylnaphthalene (90-12-0)
	2-Methylnaphthalene (91-57-6)
	2-Methylphenol (o-cresol) (95-48-7)
	3-Methylphenol (m-cresol) (108-39-4)
	4-Methylphenol (p-cresol) (106-44-5)
	Naphthalene (91-20-3)
	2-Nitroaniline (88-74-4)
	3-Nitroaniline (99-09-2)
	4-Nitroaniline (100-01-6)
	Nitrobenzene (98-95-3)
	2-Nitrophenol (88-75-5)
	4-Nitrophenol (100-02-7)
	N-Nitrosodimethylamine (62-75-9)
	N-Nitroso-di-n-propylamine (621-64-7)
	2,2'-Oxybis(1-chloropropane) (108-60-1)
	Pentachlorophenol (87-86-5)
	Phenanthrene (85-01-8)
	Phenol (108-95-2)
	Pyrene (129-00-0)
	Pyridine (110-86-1)
	2,3,4,6-Tetrachlorophenol (58-90-2)
	2,3,5,6-Tetrachlorophenol (935-95-5)
	1,2,4-Trichlorobenzene (120-82-1)
	2,4,5-Trichlorophenol (95-95-4)
	2,4,6-Trichlorophenol (88-06-2)
8260 MegaMix Calibration Mix (Organic VOCs)	Acetonitrile (75-05-8)
	Acrylonitrile (107-13-1)
	Allyl chloride (3-chloropropene) (107-05-1)
	Benzene (71-43-2)
	Bromobenzene (108-86-1)
	Bromochloromethane (74-97-5)
	Bromodichloromethane (75-27-4)
	Bromoform (75-25-2)
	n-Butylbenzene (104-51-8)
	sec-Butylbenzene (135-98-8)
	tert-Butylbenzene (98-06-6)
	Carbon disulfide (75-15-0)
	Carbon tetrachloride (56-23-5)
	Chlorobenzene (108-90-7)
	2-Chloroethanol (107-07-3)
	Chloroform (67-66-3)
	Chloroprene (2-chloro-1,3-butadiene) (126-99-8)
	2-Chlorotoluene (95-49-8)
	4-Chlorotoluene (106-43-4)
	Dibromochloromethane (124-48-1)
	1,2-Dibromo-3-chloropropane (DBCP) (96-12-8)
	1,2-Dibromoethane (EDB) (106-93-4)
	Dibromomethane (74-95-3)
	1,2-Dichlorobenzene (95-50-1)
	1,3-Dichlorobenzene (541-73-1)
	1,4-Dichlorobenzene (106-46-7)
	cis-1,4-Dichloro-2-butene (1476-11-5)
	trans-1,4-Dichloro-2-butene (110-57-6)
	1,1-Dichloroethane (75-34-3)
	1,2-Dichloroethane (107-06-2)
	1,1-Dichloroethene (75-35-4)
	cis-1,2-Dichloroethene (156-59-2)
	trans-1,2-Dichloroethene (156-60-5)
	1,2-Dichloropropane (78-87-5)
	1,3-Dichloropropane (142-28-9)
	2,2-Dichloropropane (594-20-7)
	1,1-Dichloropropene (563-58-6)
	cis-1,3-Dichloropropene (10061-01-5)
	trans-1,3-Dichloropropene (10061-02-6)
	Diethyl ether (ethyl ether) (60-29-7)
	1,4-Dioxane (123-91-1)
	Ethylbenzene (100-41-4)
	Ethyl methacrylate (97-63-2)
	Hexachloro-1,3-butadiene (87-68-3)
	Iodomethane (methyl iodide) (74-88-4)
	Isobutyl alcohol (2-methyl-1-propanol) (78-83-1)
	Isopropylbenzene (cumene) (98-82-8)
	4-Isopropyltoluene (p-Cymene) (99-87-6)
	Methacrylonitrile (126-98-7)
	Methyl acrylate (96-33-3)
	Methyl methacrylate (80-62-6)
	Methylene chloride (dichloromethane) (75-09-2)
	Naphthalene (91-20-3)
	Nitrobenzene (98-95-3)
	2-Nitropropane (79-46-9)
	Pentachloroethane (76-01-7)
	Propionitrile (107-12-0)
	n-Propylbenzene (103-65-1)
	Styrene (100-42-5)
	1,1,1,2-Tetrachloroethane (630-20-6)
	1,1,2,2-Tetrachloroethane (79-34-5)
	Tetrachloroethene (127-18-4)
	Tetrahydrofuran (109-99-9)
	Toluene (108-88-3)
	1,2,3-Trichlorobenzene (87-61-6)
	1,2,4-Trichlorobenzene (120-82-1)
	1,1,1-Trichloroethane (71-55-6)
	1,1,2-Trichloroethane (79-00-5)
	Trichloroethene (79-01-6)
	1,2,3-Trichloropropane (96-18-4)
	1,1,2-Trichlorotrifluoroethane (CFC-113) (76-13-1)
	1,2,4-Trimethylbenzene (95-63-6)
	1,3,5-Trimethylbenzene (108-67-8)
	m-Xylene (108-38-3)
	o-Xylene (95-47-6)
	p-Xylene (106-42-3)
Cannabis Terpenes Standard #1	(-)-α-Bisabolol (23089-26-1)
	Camphene (79-92-5)
	δ-3-Carene (13466-78-9)
	β-Caryophyllene (87-44-5)
	Geraniol (106-24-1)
	(-)-Guaiol (489-86-1)
	α-Humulene (6753-98-6)
	p-Isopropyltoluene (p-cymene) (99-87-6)
	(-)-Isopulegol (89-79-2)
	d-Limonene (5989-27-5)
	Linalool (78-70-6)
	β-Myrcene (123-35-3)
	Nerolidol (7212-44-4)
	Ocimene (13877-91-3)
	α-Pinene (80-56-8)
	(-)-β-Pinene (18172-67-3)
	α-Terpinene (99-86-5)
	γ-Terpinene (99-85-4)
	Terpinolene (586-62-9)
